# Supplementary material for: Smart Tattoo Sensors 2.0: A Ten-Year Progress Report through a Narrative Review
Source: Bioengineering (Basel). 2024 Apr 13;11(4):376. doi: 10.3390/bioengineering11040376 (PMC11048663; doi:10.3390/bioengineering11040376)
Supplement: Supplementary file 1 [file bioengineering-11-00376-s001.zip]

Archive with 1 entries (1 files):
- bioengineering-2868132-supplementary.pdf
